# Supplementary material for: A new brood-pollination mutualism between Stellera chamaejasme and flower thrips Frankliniella intonsa
Source: BMC Plant Biol. 2021 Nov 29;21:562. doi: 10.1186/s12870-021-03319-5 (PMC8628443; doi:10.1186/s12870-021-03319-5)
Supplement: Supplementary file 1 — Additional file 1. [file 12870_2021_3319_MOESM1_ESM.xlsx]

## Sheet: Flower precentage
	Flower no.
treatment	with larva	without larva
control	56	74
bag1	46	104
bag2	13	102

## Sheet: Thrips no
	Thrips no. in different flowering phases
life morphs	half-flowering	full-flowering	wilting
adult	328	48	7
larvae	30	179	1347
