# Supplementary material for: A new brood-pollination mutualism between Stellera chamaejasme and flower thrips Frankliniella intonsa
Source: BMC Plant Biol. 2021 Nov 29;21:562. doi: 10.1186/s12870-021-03319-5 (PMC8628443; doi:10.1186/s12870-021-03319-5)
Supplement: Supplementary file 2 — Additional file 2. [file 12870_2021_3319_MOESM2_ESM.xlsx]

## Sheet: thrips no
treatment	adult no.per inflorescence	treatment	larva no.per five flowers
control	5	control	2
control	4	control	4
control	8	control	0
control	6	control	2
control	6	control	9
control	8	control	9
control	4	control	4
control	11	control	5
control	14	control	8
control	5	control	6
control	1	control	8
control	11	control	1
control	2	control	0
control	5	control	0
control	5	control	3
control	6	control	0
control	12	control	5
control	9	control	9
control	7	control	5
control	13	control	0
control	11	control	0
control	8	control	4
control	13	control	4
control	7	control	2
control	8	control	0
bag1	3	control	9
bag1	1	bag1	0
bag1	10	bag1	1
bag1	1	bag1	8
bag1	4	bag1	4
bag1	4	bag1	4
bag1	8	bag1	4
bag1	5	bag1	4
bag1	10	bag1	0
bag1	3	bag1	0
bag1	2	bag1	4
bag1	1	bag1	6
bag1	1	bag1	5
bag1	1	bag1	0
bag1	8	bag1	0
bag1	4	bag1	0
bag1	3	bag1	1
bag1	3	bag1	3
bag1	4	bag1	2
bag1	18	bag1	9
bag1	1	bag1	5
bag1	6	bag1	0
bag1	7	bag1	0
bag1	9	bag1	3
bag1	5	bag1	0
bag1	13	bag1	3
bag1	0	bag1	0
bag1	3	bag1	0
bag1	2	bag1	3
bag1	1	bag1	1
bag1	2	bag1	0
bag1	5	bag2	0
bag1	6	bag2	0
bag1	1	bag2	0
bag2	1	bag2	0
bag2	0	bag2	4
bag2	1	bag2	1
bag2	1	bag2	4
bag2	7	bag2	1
bag2	2	bag2	0
bag2	0	bag2	1
bag2	1	bag2	0
bag2	1	bag2	2
bag2	1	bag2	0
bag2	2	bag2	1
bag2	3	bag2	0
bag2	0	bag2	0
bag2	5	bag2	0
bag2	3	bag2	0
bag2	0	bag2	6
bag2	4	bag2	0
bag2	2	bag2	2
bag2	1	bag2	0
bag2	7	bag2	0
bag2	6
bag2	0
bag2	1
bag2	0
bag2	6
bag2	4
bag2	7
bag2	1
bag2	3

## Sheet: seed no.and fruit set
Year 2019	treatment19	flowerno.19	seedno.19	fruit set19	Year 2020	treatment20	flowerno.20	seedno.20	fruit set20
	control	22	3	0.1364		control	30	8	0.266667
	control	29	11	0.3793		control	33	13	0.393939
	control	35	4	0.1143		control	33	8	0.242424
	control	29	10	0.3448		control	28	3	0.107143
	control	36	0	0		control	31	9	0.290323
	control	29	13	0.4483		control	26	6	0.230769
	control	36	2	0.0556		control	26	5	0.192308
	control	34	12	0.3529		control	32	0	0
	control	32	3	0.0938		control	34	13	0.382353
	control	22	0	0		control	30	24	0.8
	control	22	5	0.2273		control	22	8	0.363636
	control	25	9	0.36		control	23	12	0.521739
	control	31	3	0.0968		control	26	1	0.0384615
	control	32	19	0.5938		control	24	3	0.125
	control	29	11	0.3793		control	28	3	0.107143
	control	16	5	0.3125		control	22	1	0.0454545
	control	24	0	0		control	38	4	0.105263
	control	33	3	0.0909		control	22	1	0.0454545
	control	26	1	0.0385		control	21	11	0.52381
	control	32	6	0.1875		control	18	4	0.222222
	control	30	0	0		control	28	7	0.25
	control	21	2	0.0952		control	14	6	0.428571
	control	37	5	0.1351		control	35	2	0.0571429
	control	36	9	0.25		control	22	4	0.181818
	control	27	0	0		control	35	0	0
	control	29	7	0.2414		control	30	0	0
	control	32	6	0.1875		control	28	0	0
	control	40	18	0.45		control	18	0	0
	control	37	8	0.2162		control	28	0	0
	control	29	9	0.3103		control	33	13	0.393939
	control	24	3	0.125		control	27	7	0.259259
	control	37	8	0.2162		control	25	9	0.36
	control	32	6	0.1875		control	39	29	0.74359
	control	46	29	0.6304		control	27	9	0.333333
	control	30	1	0.0333		control	28	14	0.5
	control	22	1	0.0455		control	24	3	0.125
	control	27	1	0.037		control	24	11	0.458333
	control	28	3	0.1071		control	19	0	0
	control	34	6	0.1765		control	27	4	0.148148
	control	42	14	0.3333		control	27	6	0.222222
	control	36	10	0.2778		control	35	19	0.542857
	control	22	1	0.0455		control	25	0	0
	control	36	4	0.1111		control	30	23	0.766667
	control	33	15	0.4545		control	26	4	0.153846
	control	36	9	0.25		control	38	15	0.394737
	control	12	3	0.25		control	32	3	0.09375
	control	16	0	0		control	27	6	0.222222
	control	16	1	0.0625		bag1	34	0	0
	control	29	4	0.1379		bag1	40	2	0.05
	control	37	17	0.4595		bag1	30	1	0.0333333
	control	34	21	0.6176		bag1	35	0	0
	control	19	0	0		bag1	46	1	0.0217391
	control	12	4	0.3333		bag1	20	0	0
	control	34	2	0.0588		bag1	23	7	0.304348
	control	39	11	0.2821		bag1	28	9	0.321429
	control	40	1	0.025		bag1	29	0	0
	control	28	0	0		bag1	28	0	0
	control	27	1	0.037		bag1	35	22	0.628571
	control	37	10	0.2703		bag1	20	0	0
	control	25	22	0.88		bag1	29	11	0.37931
	control	34	6	0.1765		bag1	26	1	0.0384615
	control	27	25	0.9259		bag1	25	0	0
	control	31	16	0.5161		bag1	26	0	0
	control	33	25	0.7576		bag1	29	0	0
	control	23	4	0.1739		bag1	35	4	0.114286
	control	21	4	0.1905		bag1	24	0	0
	control	25	6	0.24		bag1	35	0	0
	control	47	27	0.5745		bag1	14	0	0
	control	21	0	0		bag1	26	0	0
	control	45	6	0.1333		bag1	29	2	0.0689655
	control	34	13	0.3824		bag1	23	0	0
	control	26	5	0.1923		bag1	25	3	0.12
	control	25	9	0.36		bag1	39	12	0.307692
	control	37	0	0		bag1	30	3	0.1
	control	40	6	0.15		bag1	20	9	0.45
	control	38	20	0.5263		bag1	37	5	0.135135
	control	25	0	0		bag1	17	0	0
	control	19	5	0.2632		bag1	21	5	0.238095
	control	24	5	0.2083		bag1	31	6	0.193548
	control	27	16	0.5926		bag1	27	3	0.111111
	control	24	0	0		bag1	27	10	0.37037
	control	33	16	0.4848		bag1	27	1	0.037037
	control	20	15	0.75		bag1	26	0	0
	control	17	6	0.3529		bag1	29	0	0
	control	53	12	0.2264		bag1	31	0	0
	control	20	13	0.65		bag1	23	0	0
	control	16	7	0.4375		bag1	32	5	0.15625
	control	24	7	0.2917		bag1	32	11	0.34375
	control	23	16	0.6957		bag1	30	1	0.0333333
	control	27	10	0.3704		bag1	27	1	0.037037
	control	24	15	0.625		bag1	32	0	0
	bag1	35	1	0.0286		bag1	28	0	0
	bag1	23	0	0		bag1	27	7	0.259259
	bag1	28	5	0.1786		bag1	24	0	0
	bag1	23	1	0.0435		bag1	28	0	0
	bag1	23	0	0		bag1	28	3	0.107143
	bag1	21	1	0.0476		bag1	23	9	0.391304
	bag1	23	0	0		bag1	27	7	0.259259
	bag1	31	13	0.4194		bag2	35	0	0
	bag1	29	3	0.1034		bag2	33	0	0
	bag1	26	0	0		bag2	37	0	0
	bag1	50	1	0.02		bag2	34	0	0
	bag1	27	1	0.037		bag2	21	0	0
	bag1	48	2	0.0417		bag2	21	0	0
	bag1	28	0	0		bag2	27	0	0
	bag1	31	0	0		bag2	27	0	0
	bag1	34	0	0		bag2	30	0	0
	bag1	34	2	0.0588		bag2	27	0	0
	bag1	32	0	0		bag2	28	0	0
	bag1	32	3	0.0938		bag2	27	0	0
	bag1	32	0	0		bag2	26	0	0
	bag1	37	1	0.027		bag2	26	1	0.0384615
	bag1	31	0	0		bag2	21	0	0
	bag1	33	0	0		bag2	26	0	0
	bag1	47	0	0		bag2	20	0	0
	bag1	35	7	0.2		bag2	30	0	0
	bag1	34	1	0.0294		bag2	24	0	0
	bag1	37	7	0.1892		bag2	30	0	0
	bag1	34	0	0		bag2	23	0	0
	bag1	24	0	0		bag2	26	0	0
	bag1	30	0	0		bag2	39	0	0
	bag1	35	1	0.0286		bag2	29	0	0
	bag1	38	0	0		bag2	28	0	0
	bag1	17	1	0.0588		bag2	26	0	0
	bag1	27	0	0		bag2	28	0	0
	bag1	24	1	0.0417		bag2	29	0	0
	bag1	30	3	0.1		bag2	25	0	0
	bag1	34	1	0.0294		bag2	24	0	0
	bag1	39	3	0.0769		bag2	45	0	0
	bag1	15	0	0		bag2	31	0	0
	bag1	34	1	0.0294		bag2	21	0	0
	bag1	39	4	0.1026		bag2	31	0	0
	bag1	40	1	0.025		bag2	23	0	0
	bag1	39	1	0.0256		bag2	32	0	0
	bag1	34	0	0		bag2	32	0	0
	bag1	31	1	0.0323		bag2	25	0	0
	bag1	34	0	0		bag2	45	0	0
	bag1	26	0	0		bag2	25	0	0
	bag1	29	0	0		bag2	34	0	0
	bag1	29	5	0.1724		bag2	26	0	0
	bag1	29	13	0.4483		bag2	17	0	0
	bag1	22	0	0		bag2	26	0	0
	bag1	53	2	0.0377		bag2	26	0	0
	bag1	43	5	0.1163		bag2	33	0	0
	bag1	31	1	0.0323
	bag1	29	4	0.1379
	bag1	27	0	0
	bag1	23	0	0
	bag1	38	1	0.0263
	bag1	27	0	0
	bag1	36	0	0
	bag1	30	1	0.0333
	bag1	27	0	0
	bag1	28	3	0.1071
	bag1	17	0	0
	bag1	28	3	0.1071
	bag1	30	1	0.0333
	bag1	33	0	0
	bag1	29	0	0
	bag1	30	2	0.0667
	bag1	45	5	0.1111
	bag1	29	1	0.0345
	bag1	27	1	0.037
	bag1	36	1	0.0278
	bag1	26	6	0.2308
	bag1	39	2	0.0513
	bag1	20	5	0.25
	bag1	20	0	0
	bag1	24	0	0
	bag1	21	3	0.1429
	bag1	24	0	0
	bag1	31	10	0.3226
	bag1	14	0	0
	bag1	11	0	0
	bag1	19	1	0.0526
	bag1	27	11	0.4074
	bag1	28	11	0.3929
	bag1	22	6	0.2727
	bag1	26	1	0.0385
	bag2	38	0	0
	bag2	28	0	0
	bag2	34	0	0
	bag2	48	0	0
	bag2	53	0	0
	bag2	42	0	0
	bag2	46	1	0.0217
	bag2	39	0	0
	bag2	32	1	0.0313
	bag2	35	0	0
	bag2	24	1	0.0417
	bag2	42	0	0
	bag2	50	0	0
	bag2	27	0	0
	bag2	32	0	0
	bag2	28	3	0.1071
	bag2	25	2	0.08
	bag2	34	0	0
	bag2	24	0	0
	bag2	43	0	0
	bag2	29	0	0
	bag2	44	0	0
	bag2	30	0	0
	bag2	57	0	0
	bag2	32	0	0
	bag2	24	2	0.0833
	bag2	38	0	0
	bag2	36	0	0
	bag2	37	0	0
	bag2	17	0	0
	bag2	35	0	0
	bag2	46	0	0
	bag2	31	0	0
	bag2	35	0	0
	bag2	41	0	0
	bag2	41	0	0
	bag2	30	0	0
	bag2	39	0	0
	bag2	34	1	0.0294
	bag2	39	0	0
	bag2	32	0	0
	bag2	24	0	0
	bag2	40	0	0
	bag2	41	3	0.0732
	bag2	30	1	0.0333
	bag2	35	0	0
	bag2	24	0	0
	bag2	45	0	0
	bag2	35	0	0
	bag2	26	0	0
	bag2	36	0	0
	bag2	29	0	0
	bag2	34	1	0.0294
	bag2	27	0	0
	bag2	29	1	0.0345
	bag2	31	1	0.0323
	bag2	29	0	0
	bag2	25	0	0
	bag2	28	0	0
	bag2	37	0	0
	bag2	19	0	0
	bag2	29	0	0
	bag2	22	0	0
	bag2	33	0	0
	bag2	24	0	0
	bag2	16	0	0
	bag2	32	0	0
	bag2	30	0	0
	bag2	33	1	0.0303
	bag2	23	0	0
	bag2	18	0	0
	bag2	28	0	0
	bag2	14	0	0
	bag2	27	0	0
	bag2	20	0	0
	bag2	23	1	0.0435
	bag2	12	0	0
	bag2	26	0	0
	bag2	43	0	0
	bag2	38	0	0
	bag2	27	2	0.0741
	bag2	43	3	0.0698
	bag2	31	0	0
	bag2	12	0	0
	bag2	24	0	0
	bag2	21	0	0
	bag2	26	0	0
	bag2	26	0	0
	bag2	30	0	0
	bag2	42	1	0.0238
